# Supplementary material for: piggyBac is an effective tool for functional analysis of the Plasmodium falciparum genome
Source: BMC Microbiol. 2009 May 7;9:83. doi: 10.1186/1471-2180-9-83 (PMC2686711; doi:10.1186/1471-2180-9-83)
Supplement: Additional file 1 — List of piggyBac insertion loci in the P. falciparum genome. Complete list of piggyBac insertion loci identified thus far is provided along with the mutant name and insertion position relative to the coding sequences of the genome. [file 1471-2180-9-83-S1.xls]

## Sheet: CDS
S No	Gene	Exons	Insertion position
1	PFB0145c	1..5940	5277
2	PFB0495w	1..3366	9
3	PFD0200c	1..405,545..6480,6548..6956	220
4	PFD0225w	1..12417	3123
5	PFD0800c	1..1170	6
6	PFD0005w	1..6573,7605..8972	6001
7	PFE0570w	1..30186	11188
8	PFE1095w	1..27,305..5131,5256..5416,5519..5629,5864..6071	1121
9	PFE0570w-2	1..30186	29644
10	PFF0560c	1..2493	2493
11	PFF0575c	1..102,214..307,426..572,721..793, 953..10283	2554
12	PFF0770c	1..5421	501
13	PFF0970w	1..702	652
14	MAL7P1.104	1..487,606..706	475
15	MAL8P1.104	1..5325	1029
16	PF08_0001	1..69,233..742	280
17	PF08_0106	1..1332,2292..7655	5939
18	MAL8P1.160	1..48,156..210,404..496,745..1047,1137..1216,1330..1401,1510..1555,1654..1721,1864..1954,2073..2150, 2252..2386,2538..2664,2889..3054,3253..4449,4791..5898,6024..6442,6704..6844	2254
19	PFI0105c	1..1797,1903..1938	916
20	PF10_0350	1..2139	2082
21	PF11_0240	1..2818,3114..15981,16236..16305	724
22	PF11_0347	1..432,1254..3815	550	intron
23	PF11_0371	1..142,343..10607	632
24	PF11_0431	1..1515	916
25	PF11_0448	1..2571	262
26	PFL0390c	1..2907	1144
27	PFL1530w	1..5475	5283
28	PFL1690w	1..466,586..1228,1407..1653	765
29	PFL0935c	1..1329,2103..7544	4607
30	PF13_0137	1..4830	3602
31	PF13_0229	1..2730	608
32	PF13_0243	1..1924,2090..3150	1429
33	MAL13P1.348	1..2408,2484..5050,5096..12942	4375
34	PF14_0032	1..70,202..437,597..870,951..1013,1137..1189,1305..1352,1532..1654,1788..1987,2132..2267,2422..2554,2710..2819,2939..3038,3124..3290,3410..3517,3755..3892	1573
35	PF14_0306	1..99,234..416	121	intron
36	PF14_0397	1..669	163
37	PF14_0419	1..62,186..285,362..484,589..1356,1510..4154,4200..11105,11154..17123,17266..19588,19782..21560,21679..21867,21972..22040,22172..22399,22918..23008,23107..23366	12439
38	PF14_0305	1..63,383..776,1046..1281,1382..1474,1593..2449,2559..3979,4105..4239,4543..4677	3432
39	PFI1505c	1..2736	824

## Sheet: regulatory regions
S No	Gene upstream of the insertion	Gene downstream of the insertion
1	3195bp 5' of PF10_0020	366bp 3' of PF10_0021
2	268bp 3' of PF10_0187	2589bp 3' of PF10_0188
3	345bp 3' of PF10_0349	3099bp 5' of PF10_0350
4	105bp 3' of PFB0170w	523bp 3' of PFB0175c
5	291bp 3' of PFB0270w	2037bp 5' of PFB0275w
6	1415bp 3' of PFC0005w	469bp 3' of PFC0010c
7	4722bp 5' of PFD0175c	300bp 3' of PFD0180c
8	178bp 3' of PFE1570cad	4846bp 5' of PFE1590w
9	484bp 3' of PFI1615w	62bp 3' of PFI1620c
10	1075bp 5' of PF13_0272	339bp 3' of MAL13P1.267
11	443bp 5' of PF13_0318	175bp 3' of MAL13P1.299
12	928bp 5' of MAL7P1.149	462bp 3' of MAL7P1.150
13	169bp 3' of PF11_0378	846bp 5' of PF11_0379
14	772bp 5' of PF11_0398	264bp 3' of PF11_0399
15	318bp 3' of PF13_0065	1340bp 5' of PF13_0066
16	558bp 5' of PF14_0288	373bp 3' of PF14_0289
17	365bp 5' of PFA0270c	402bp 3' of PFA0275c
18	874bp 5' of PFF0960c	23bp 3' of PFF0965c
19	669bp 5' of PFL0530c	448bp 3' of PFL0535c
20	304bp 3' of PFL0775w	722bp 5' of PFL0780w
21	1986bp 5' of PFL1300c	148bp 3' of PFL1305c
22	2257bp 5' of PF13_0152	875bp 5' of MAL13P1.149
23	1736bp 3' of MAL13P1.154	301bp 5' of MAL13P1.155
24	1736bp 3' of MAL13P1.154	301bp 5' of MAL13P1.155
25	788bp 5' of MAL13P1.346	2441bp 5' of MAL13P1.347
26	717bp 3' of MAL13P1.385	694bp 5' of MAL13P1.390
27	720bp 5' of MAL7P1.149	670bp 3' of MAL7P1.150
28	1733bp 5' of MAL7P1.18	732bp 3' of MAL7P1.19
29	474bp 5' of MAL7P1.37	2174bp 5' of MAL7P1.38
30	591bp 5' of MAL8P1.57	587bp 3' of PF08_0046
31	1472bp 3' of PF07_0006	1489bp 5' of PF07_0007
32	4220bp 3' of MAL7P1.176	1370bp 5' of PF07_0129
33	835bp 3' of PF08_0086	1789bp 5' of PF08_0087
34	388bp 5' of PF10_0023	2366bp 3' of PF10_0024
35	958bp 3' of PF10_0132	764bp 5' of PF10_0133
36	815bp 3' of PF10_0150	493bp 5' of PF10_0151
37	1112bp 5' of PF11_0043	4511bp 5' of PF11_0044
38	2469bp 5' of PF11_0092	733bp 5' of PF11_0093
39	384bp 5' of PF11_0152	2231bp 3' of PF11_0153
40	705bp 5' of PF11_0271	587bp 3' of PF11_0272
41	1319bp 5' of PF11_0511	3601bp 3' of PF11_0512
42	1737bp 5' of PF13_0076	6285bp 3' of PF13_0011
43	3390bp 5' of MAL13P1.163	310bp 5' of PF13_0164
44	757bp 5' of PF13_0194	634bp 3' of MAL13P1.174
45	2881bp 5' of PF13_0203	454bp 5' of PF13_0204
46	1009bp 5' of PF13_0235	2016bp 5' of MAL13P1.214
47	1003bp 5' of PF13_0238	1842bp 3' of MAL13P1.219
48	684bp 5' of PF13_0252	1972bp 3' of MAL13P1.235
49	816bp 3' of PF14_0093	975bp 5' of PF14_0094
50	175bp 5' of PF14_0243	644bp 3' of PF14_0244
51	1270bp 5' of PF14_0261	758bp 3' of PF14_0262
52	1289bp 5' of PF14_0315	1494bp 3' of PF14_0316
53	359bp 5' of PF14_0323	2745bp 5' of PF14_0324
54	2063bp 5' of PF14_0567	246bp 5' of PF14_0568
55	978bp 5' of PFA0130c	2123bp 5' of PFA0135w
56	665bp 5' of PFA0145c	525bp 3' of PFA0150c
57	335bp 5' of PFA0165c	945bp 3' of PFA0170c
58	664bp 5' of PFB0095c	3880bp 3' of PFB0100c
59	351bp 5' of PFB0175c	1073bp 3' of PFB0176c
60	4379bp 3' of PFB0950w	1544bp 5' of PFB0953w
61	504bp 3' of PFC0430w	833bp 5' of PFC0435w
62	916bp 5' of PFC0975c	562bp 3' of PFC0980c
63	859bp 5' of PFD0090c	6673bp 3' of PFD0095c
64	2078bp 5' of PFD0260c	874bp 5' of PFD0265w
65	757bp 5' of PFE1210c	522bp 3' of PFE1215c
66	5467bp 3' of PFF0085w	785bp 5' of PFF0090w
67	10bp 5' of PFF0295c	3789bp 5' of PFF0300w
68	685bp 5' of PFF0700c	809bp 3' of PFF0705c
69	1192bp 3' of PFF1150w	1822bp 5' of PFF1155w
70	1277bp 3' of PFF1480w	715bp 5' of PFF1485w
71	1632bp 5' of PFI0820c	5693bp 5' of PFI0825w
72	720bp 5' of PFI0820c	6605bp 5' of PFI0825w
73	2303bp 5' of PFI1505c	908bp 5' of PFI1510w
74	3611bp 5' of PFL0335c	1774bp 5' of PFL0340w
75	2050bp 5' of PFL0625c	1733bp 5' of PFL0630w
76	3373bp 3' of PFL2330w	654bp 5' of PFL2335w
77	950bp 3' of PFL2360w	801bp 5' of PFL2365w
78	1667bp 5' of MAL13P1.344	721bp 5' of MAL13P1.345
79	882bp 5' of MAL13P1.171	144bp 5' of MAL13P1.172
80	373bp 5' of MAL13P1.78	1412bp 5' of PF13_0086
81	1730bp 5' of MAL7P1.156	142bp 5' of MAL7P1.157
82	1929bp 5' of PF07_0020	198bp 5' of PF07_0021
83	274bp 5' of PF08_0018	669bp 5' of MAL8P1.19
84	462bp 5' of PF08_0070	174bp 5' of MAL8P1.86
85	1529bp 5' of PF10_0048	81bp 5' of PF10_0049
86	1802bp 5' of PF11_0110	1992bp 5' of PF11_0111
87	1388bp 5' of PF11_0186	1228bp 5' of PF11_0187
88	1336bp 5' of MAL13P1.84	1633bp 5' of PF13_0089
89	1187bp 5' of PF13_0265	1359bp 5' of MAL13P1.254
90	1701bp 5' of PF14_0065	1634bp 5' of PF14_0066
91	1115bp 5' of PF14_0319	505bp 5' of PF14_0320
92	1008bp 5' of PF14_0500	1111bp 5' of PF14_0501
93	936bp 5' of PFA0505c	817bp 5' of PFA0510w
94	915bp 5' of PFC0271c	1504bp 5' of PFC0275w
95	734bp 5' of PFC0525c	1862bp 5' of PFC0530w
96	474bp 5' of PFD0705c	609bp 5' of PFD0710w
97	1885bp 5' of PFE0245c	762bp 5' of PFE0250w
98	549bp 5' of PFE1155c	527bp 5' of PFE1160w
99	279bp 5' of PFF1460c	1658bp 5' of PFF1465w
100	854bp 5' of PFI0740c	732bp 5' of PFI0745w
101	873bp 5' of PFI0990c	112bp 5' of PFI0995w
102	1596bp 5' of PFL1010c	1936bp 5' of PFL1015w
103	27bp 5' of PFL1345c	933bp 5' of PFL1350w
104	5127bp 3' of MAL7P1.171	2016bp 5' of MAL7P1.172
105	4022bp 5' of MAL7P1.321	2026bp 5' of MAL7P1.228
106	2119bp 5' of MAL7P1.129	813bp 3' of PF07_0102
107	750bp 3' of MAL7_ITS2b	3037bp 3' of PF07_0107
108	3512bp 3' of MAL7P1.176	2078bp 5' of PF07_0129
109	4616bp 5' of PF07_0139
110	549bp 3' of PF10_0170	2563bp 5' of PF10_0171
111	2090bp 5' of PF11_0404	8994bp 3' of PF11_0405
112	2060bp 5' of PF11_0479	2652bp 3' of PF11_0480
113	2020bp 5' of PF11_0480	3767bp 5' of PF11_0481
114	3437bp 5' of PF14_0043	869bp 3' of PF14_0044
115	2077bp 5' of PF14_0109	1818bp 3' of PF14_0110
116	2230bp 5' of PF14_0343	3106bp 5' of PF14_0344
117	2411bp 5' of PFA0210c	3636bp 5' of PFA0215w
118	1189bp 3' of PFA0735w	2263bp 5' of PFA0740w
119	3248bp 5' of PFB0100c	517bp 3' of PFB0105c
120	3726bp 5' of PFC0085c	2689bp 5' of PFC0090w
121	984bp 3' of PFF0215w	2182bp 5' of PFF0220w
122	2191bp 5' of PFF1100c	3595bp 3' of PFF1105c
123	1010bp 3' of PFF1590w	923bp 3' of PFF1595c
124	3707bp 5' of PFI1830c
125	4865bp 5' of PFL0360c	1076bp 3' of PFL0365c
126	2388bp 5' of PFL2515c	4875bp 5' of PFL2520w
